# Supplementary material for: Competition between Hydration Shell and Ordered Water Chain Induces Thickness-Dependent Desalination Performance in Carbon Nanotube Membrane
Source: Membranes (Basel). 2023 May 18;13(5):525. doi: 10.3390/membranes13050525 (PMC10220983; doi:10.3390/membranes13050525)
Supplement: Supplementary file 1 [file membranes-13-00525-s001.zip]

Archive with 1 entries (1 files):
- membranes-2383603-supplementary.pdf
